# Supplementary material for: Cross-sectional study of physical activity, dietary habits, and mental health of veterinary students after lifting of COVID-19 pandemic measures
Source: PLoS One. 2023 Sep 14;18(9):e0291590. doi: 10.1371/journal.pone.0291590 (PMC10501662; doi:10.1371/journal.pone.0291590)
Supplement: S1 Data — (XLSX) [file pone.0291590.s005.xlsx]

## Sheet: Sheet1
id	degree	health	study	class	stresscat	modex	vigex	yoga	dairyyn	oilyn	oiltbsp	vegyn	fruityn	wineyn	legumeyn	fishyn	nutsyn	chickyn	sofyn	redyn	butteryn	soda	dietadh	depyn	angeryn	maniayn	anxyn	somsymyn	suicyn	sleepyn	memyn	repyn	dissyn	perfxnyn	dsmnum	stred	strrs	strwlb	strfam	strper	strrel	strorg	strtm	strfin	strhm	strcvmp	strcvmm	age	gender
4	1	6	50	40	1	3	0	0	1	1	0	0	1	0	0	0	1	1	1	0	1	3	7	1	1	1	1	1	1	1	1	1	1	1	12	5	1	5	5	5	5	2	5	5	1	5	5	25	1
5	1	1	10	30	2	10	10	120	1	1	0	1	1	0	1	0	1	0	0	0	0	1	7	0	0	0	0	0	0	0	0	0	0	0	0	1	1	1	5	1	1	1	1	1	1	1	1	30	2
6	1	5	40	35	1	4	2	60	1	1	0	1	1	0	1	1	0		0	0	0	1	7	0	0	0	1	1	0	1	0	1	0	0	4	5	2	5	3	5	2	2	3	4	2	4	4	23	3
7	1	2	70	90	2	2	3	90	0	1	0	1	1	0	1	0	0	0	0	1	1	1	7	0	0	0	0	0	0	0	0	0	0	0	0	1	1	2	1	1	1	1	1	2	2	1	1	23	1
8	1	3	50	30	1	3	2	0	1	1	0	1	1	0	1	1	1	1	1	1	0	1	11	1	1	1	1	1	0	1	1	0	1	1	9	5	5	5	5	5	5	5	5	5	5	5	5	31	2
9	1	2	25	4	2	3	1	1	1	1	0	0	0	0	0	0	1	1	1	1	1	1	7	0	0	0	0	0	0	0	0	0	0	0	0	5	3	5	2	3	3	1	1	5	1	2	4	25	1
10	1	3	30	30	2	2	0	45	1	1	0	1	1	0	1	0	1	1	1	1	1	1	11	1	0	0	1	1	0	0	0	0	0	0	3	1	1	3	1	2	1	1	1	4	1		1	25	1
11	1	3	12	15	3	0	5	160	1	1	0	1	0	0	0	0	1	0	1	0	0	1	6	0	0	1	0	1	0	0	0	0	0	0	2	2		2			3		2	4				34	2
12	1	2	40	48	2	3	7	0	1	0	0	0	0	0	0	0	0	1	1	1	0	1	5	0	0	0	0	0	0	0	0	0	0	0	0	3		2	2		3			3				24	1
13	1	2	56	17	1	3	3	60	1	1	0	1	0	0	0	0	0	1	1	1	1	1	8	0	0	1	1	0	0	1	0	0	0	0	3	3		3		2	3		3					24	1
14	1	3	32	25	1	14	9	30	1	1	0	1	0	0	1	0	0	1	1	0	1	1	8	1	1	0	1	1	0	1	1	1	1	1	9	3	3	4	2	3	2	4	5	5	3	2	5	24	1
15	1	3	20	15	3	10	10	180	1	1	1	0	0	0	1	0	0	1	1	0	0	1	7	1	0	0	1	0	0	0	0	0	0	1	3	3		2			5	2	2					26	2
16	1	2	18	30	2	3	3	30	1	0	0	1	1	0	1	0	0	1	0	1	1	1	8	0	0	0	0	0	0	0	0	0	0	0	0	1	1	3	1	1	1	2	3	4	1	1	1	26	1
17	1	3	12	25	1	5	1	10	1	0	0	0	1	0	0	0	1	0	0	1	0	1	5	1	1	0	1	1	1	0	0	1	0	1	7	4	1	1	2	4	3	3	3	4	1	1	1	25	1
18	1	2	40	70	2	6	8	15	1	0	0	1	0	0	0	0	0	1	0	1	1	2	5	0	0	1	0	0	0	0	0	0	0	0	1	3				3				5				24	1
19	1	3	40	8	2	3	3	0	1	1	1	1	0	0	0	0	1	1	0	1	0	1	8	0	0	0	0	0	0	0	0	0	0	1	1	4		4	3	4	3	2	3	5	3	2	2	28	1
20	1	2	30	14	2	3	4	90	1	1	0	1	1	0	0	0	0	1	1	1	1	1	9	0	0	0	1	1	0	1	0	0	0	0	3	3	1	2	1	1	1	1	1	4	1	1	1	26	1
21	1	3	40	12	1	4	2	0	1	1	0	0	0	0	0	0	0	1	1	0	1	1	6	0	0	0	0	0	0	0	0	0	0	0	0	5	1	2	4	3	4	1	2	5	1	2	2	23	1
22	1	4	20	10	1	5	3	300	1	1	0	1	0	0	0	0	0	0	1	1	1	1	7	1	0	1	1	0	0	1	1	0	1	0	6	4	3	4	3	3	3	2	2	5	1	2	4	25	1
23	1	1	50	50	2	5	5	40	0	1	0	1	1	0	0	0	0	1	1	1	1	1	8	0	0	0	0	0	0	0	0	0	0	0	0	3		4		1	3			5			3	24	1
24	1	4	60	80	1	2	0	60	0	1	0	0	0	0	0	0	1	0	1	1	1	1	6	1	1	0	1	1	0	0	0	0	0	1	5	5	1	2		5	5	2	5	3	1	1	1	25	1
25	1	2	20	60	2	3	6	60	1	0	1	1	1	0	0	1	1	0	0	0	0	1	7	0	0	0	0	0	0	0	0	0	0	0	0	2		3	2	1	2			2				27	1
26	1	3	40	40	1		8	20	0	1	1	1	1	0	1	0	0	0	1	0	1	1	8	1	1	1	1	1	0	1	1	1	1	1	11	5	1	4	4	4	5	4	4	5	4	4	5	24	1
27	1	3	20	30	1	0	0	0	0	1	1	1	1	1	1	0	1	0	1	0	0	1	9	1	1	1	1	1	1	1	1	1	1	1	11	5		4	2	3	3	4	4	5	5	3	3		1
28	1	3	40	22	1	5	0	30	1	0	0	0	0	0	0	0	0	1	1	1	1	1	6	0	0	0	0	0	0	0	0	0	0	0	0			5	2	4	2		5	5			3	46	2
29	1	3	20	35	2	7	3	0	1	1	0	1	0	0	0	0	1	1	0	1	1	1	8	0	0	0	1	1	0	1	0	0	0	1	4	2		2		3	4		4		1		4	23	1
30	1	2	15	6	1	4	8	60	1	1	0	0	0	0	0	0	0	1	1	1	0	2	5	1	1	0	1	0	0	1	0	0	0	0	4	4		4	3		3		1	2				24	1
31	1	2	25	15	3	2	15	120	1	1	0	1	1	0	1	1	0	1	0	1	0	1	9	1	1	1	0	0	0	1	0	0	0	0	4	3	1	3	1	5	2	1	1	2	5	2	2	24	2
32	1	3	20	20	1	5	3	10	1	1	0	0	1	0	0	0	1	1	1	1	1	1	9	0	1	0	1	1	0	1	1	0	1	0	6	1		3			4	3	2	2	2	1	1	22	1
33	1	2	50	25	1	3	1	30	1	1	0	1	0	0	1	0	1	0	0	0	1	1	7	1	1	1	1	1	0	1	0	0	0	0	6	5		5	2	5	5	4	5	4	5	2	5	33	1
34	1	2			2	4	4		0	1	1	1	1	0	0	0	0	1	0	1	1	1	8	0	0	0	0	0	0	0	0	0	0	0	0	3				2		2	3						2
35	1	5	40	40	1	2	2	60	1	0	1	1	1	0	1	0	1	1	1	1	0	2	9	1	1	0	1	1	0	1	0	1	1	1	8	5	1	4	2	3			3	5		2	5	25	1
36	1	2	28	20	2	7	4	20	0	1	1	1	1	0	1	0	1	1	0	1	1	1	10	1	1	1	1	1	0	1	0	0	0	0	6	2		3		3	3	3	3	3	2		2	22	1
37	1	4	50	15	1	4	4	0	1	0	0	0	0	1	1	0	0	1	0	1	1	3	6	1	1	1	1	1	0	0	0	1	1	1	8	5		4	5	1	3	5	5	5	1	2		28	1
38	1	4	10	25	2	2	0	0	1	0	0	0	0	0	1	0	0	0	1	1	0	2	4	0	0	0	0	0	0	1	0	0	0	1	2	2		2		2	5		2				2		1
39	1	5	30	30	1	7	0	30	1	1	1	0	0	1	0	0	0	1	0	1	1	3	7	1	1	0	1	1	0	1	1	1	1	1	9	5	5	5		5	3		2	5	3	5	5	24	1
40	1	1	30	25	3	14	8	60	1	0	1	0	1	0	0	0	0	0	1	0	1	1	6	0	0	1	0	0	0	1	0	0	0	0	2													27	2
41	1	4	40	18	1	2	3	10	1	1	0	0	1	0	1	0	0	1	1	1	1	1	9	0	0	0	1	0	0	0	0	1	0	0	2	1	1	3	1	5	1	1	2	5	2		3	26	1
42	1	4	40	8	1	2	2	0	1	0	0	1	1	0	0	0	0	1	0	0	1	1	6	1	1	0	1	1	0	1	1	1	1	1	9	4	3	4	4	2	2	5	4	4	2	3	3		1
43	1	2	20	60	2	2	5	90	1	1	0	1	1	0	0	0	0	1	0	1	1	1	8	0	0	0	0	0	0	0	0	0	0	0	0	4	3	3	2	3	2	1	2	2	1	1	2	24	2
44	1	4		200	1	0	0	10	1	1	0	0	0	0	0	0	1		1	1	1	1	7	1	1	1	1	1	0	0	0	1	0	0	6	4	5	5	3	3	4	3	3	5			4	26	1
45	1	4	10	10	2	1	1	0	1	0	0	0	0	0	1	0	0	1	1	1	0	1	6	1	1	1	1	0	0	0	0	0	1	1	6	3		3		2	2		3	5	2	2	4	24	1
46	1	4	30	60	1	1.5	0	0	1	1	0	0	0	0	0	0	0	0	1	1	1	1	6	1	1	0	1	1	0	1	1	0	1	1	8	3	2	5	3	3	2	3	3	4	3	5	5	26	1
47	1	2	60	15	2	8	5	60	0	1	0	1	1	0	1	0	1	1	1	1	1		9	0	0	0	1	0	0	0	0	0	0	0	1	5		3	2		5		3	4	4			26	1
48	1	2	30	35	2	3	4	0	1	1	1	1	1	0	0	0	0	1	1	1	0	1	9	0	1	1	1	1	0	1	0	0	0	0	5	4		4	2	4	2			3		2	2	26	1
49	1	4	30	20	1	3	3	0	1	0	0	0	0	0	1	0	0	1	0	1	0	2	4	1	1	0	1	1	0	0	0	0	0	0	4	5	1	4	4	4	4		3	3	1	1	1	27	1
50	1	3	14	70	1	5	3	20	1	0	0	1	1	0	1	0	1	0	0	1	1	1	8	1	1	0	1	1	0	1	1	0	0	1	7	5		5	3	2	2		3	5	1	3	5	30	1
51	1	2	25	17	1	7	5	0	1	1	0	1	0	0	1	0	1	1	0	1	0	1	8	1	1	1	1	0	0	0	0	1	1	1	7	3	1	3	1	4	3	3	5	3	3	1	2		1
52	1	4			1	0.5	0.5	0	0	1	0	1	0	0	1	0	0	1		1	1	1	7	1	1	0	1	1	1	1	1	0	1	0	9	4		3	3	3		2	3	2	2	1	3		1
54	1	3	25	25	1	4	3	10	1	1	0	0	0	0	0	0	1	1	0	0	0	1	5	1	1	0	1	1	0	1	1	1	1	0	8	5	3	5	2	4	2	2	3	2	2	1	4	24	1
55	1	5	20	20	1	0	0	120	1	0	0	0	1	0	1	1	1	1	1	1	0	2	8	1	1	0	1	1	0	1	1	1	0	1	8	3	4	5	5	3	5	5	5	5	2	1	3	27	1
56	1	4	30	25	1	3.5	1	5	1	1	0	0	1	0	1	1	1	0	1	0	1	1	9	1	1	1	1	1	0	1	1	1	1	1	10	5		5	3	5	2	3	5	5	4	1	4	24	2
57	1	2	14	0	2	3	0	30	1	1	0	0	1	0	0	1	1	1	1	1	1	1	10	0	1	0	0	0	0	0	0	0	0	0	1	2		3		4	1	1	1	1	1	1	1	27	1
58	1	2		45	2	10	5	60	1	1	0	1	0	0	1	0	0	1	0	1	1	1	8	0	0	1	1	0	0	0	0	0	0	1	3	5		3	2		2		2	4			2	26	1
59	1	3	20	27	2	0.15	0	60	0	1	0	1	0	0	1	0	1	1	0	1	1	1	8	0	0	0	0	0	0	0	0	0	0	1	1	4		4	1	2	3	2	3	4	1		1	25	1
60	1	4	12	65	1	0	0	120	0	1	0	1	0	0	0	0	0	1	1	0	0	2	4	1	1	1	1	1	0	1	0	0	0	0	6	5		5	4	5	3	3	4	5		5	5	27	1
61	1	3	40	250	1	2	0.5	15	1	1	0	1	0	0	0	0	0	0	0	0	0	1	4	1	1	1	1	1	0	1	0	1	1	1	9	3		5	3	4	5	2	2	4	2	2	4	25	1
62	1	5	120	140	1	0	0		1	1	0	0	1	0	0	0	0	1	0	1	1	1	7	1	1	0	1	1	1	1	1	0	0	1	8	4	1	5	1	4	5	4	2	5		2	4	26	1
63	1	2	30	20	2	5	0	60	0	1	0	1	1	0	0	0	0	0	0	1	1	1	6	1	0	0	0	1	0	0	0	0	0	0	2	5	1	4	1	1	2	1	2	4	2	1	1	23	1
64	1	2	20	60	2	1	0	0	1	1	1	0	1	0	1	0	1	0	0	0	0	1	7	0	1	1	1	0	0	1	0	1	0	0	5	5		4	4	2			3	1		2	5	39	2
65	1	3	7	0	1	2	1	5	1	1	0	0	0	0	0	0	0	1	0	1	1	4	5	0	0	1	1	1	0	0	0	0	0	0	3	2	2	4	5	4	2	2	2	5	4	2	2	33	1
66	1	3	35	22	1	4	4	30	0	1	0	1	1	0	0	0	0	0	1	0	1	1	6	0	0	0	1	0	0	1	0	0	0	1	3	4		5	2	3	1	3	4	5			3	25	1
67	1	5	200	100	1	1	0	0	1	1	0	0	0	1			0	0	0	0	0	1	4	1	1	1	0	0	0	0	1	1	1	1	7	1	1	1	1	1	1	1	1	1	1	1	1	23	2
68	1	4	8	16	2	4	3	0	0	1	0	1	1	0	0	0	1	0	0	0	1	1	6	0	0	0	0	1	0	1	0	0	0	0	2	1		3	1	3	2	1	2	1	1	1	1	24	1
69	1	3	10	50	2	2	1.5	30	1	1	0	1	0	0	1	0	1	1	0	1	1	1	9	0	0	0	0	0	0	0	0	0	0	1	2	4	1	4	3	3	3	1	1	3	1	1	2	25	1
70	1	3	84	70	1	2	1	30	1	1	0	1	1	0	0	0	0	1	1	0	0	1	7	1	1	1	1	1	1	1	1	1	1	1	12	5		5	5	5	3	1	4	3	2	3	3	26	2
71	1	1	40	20	1	2	5	2	1	1	0	1	0	0	1	0	0	0	1	1	1	1	8	1	0	0	1	1	0	0	0	0	1	0	4			4		4	4			2				22	1
72	1	4	40	20	1	1	1	10	1	1	0	1	1	0	1	0	0	1	0	1	1	1	9	0	1	1	1	1	0	1	0	0	1	1	7	5	1	3	5	4	3	2	3	4	3	2	3	24	1
73	1	3	10	0	2	2	0	0	1	0	0	1	0	0	0	0	0	0	0	0	0	1	3	1	1	0	1	1	0	0	0	0	0	0	4		1	4		3	5		2	5		2	2	27	1
74	1	3	50	20	1	2	5	5	0	1	0	0	1	0	1	0	1	1	0	1	1	1	8	1	1	0	1	0	0	0	0	0	0	0	3			4	2	4	3		3		2			24	1
75	1	3	25	20	2	7	7	0	1	0	0	1	0	0	0	0	0	1	0	1	1	1	6	0	0	0	0	1	0	1	0	0	0	0	2	5	1	4	1	1	2	1	2	1	1	1	1	34	1
76	1	4	30	6	1	0	0	10	1	1	0	0	0	0	0	0	0	1	0	1	1	1	6	1	0	0	1	1	0	0	1	0	1	1	6	4	2	5		2	2	2	3	3			2	25	1
77	1	1	14	22	2	7	6	10	1	1	0	1	0	0	0	0	0	1	0	1	1	1	7	0	0	0	0	0	0	0	0	0	0	0	0	4		3	3	2	2			4	2		3	24	1
78	1	2	20	40	1	3	1	100	1	0	0	0	0	0	1	0	0	1	0	1	1	1	6	0	0	1	0	1	0	0	0	0	0	0	3	2	1	2	1	3	2	2	2	3	1	1	1	20	1
79	1	2	30	25	1	7	7	40	1	0	0	1	0	0	0	0	0	0	1	1	1	1	6	0	0	0	0	0	0	1	0	0	0	0	1	2	1	3	1	1	1	2	3	3	1	1	1	26	1
80	1	2	30	20	2	3	1.5	60	1	1	0	1	0	0	1	0	1	1	1	0	0	1	8	0	1	1	1	1	0	0	0	0	0	0	4	2	4	3	1	3	1	1	4	1	3	1	1	25	1
81	1	6	40	60	1	2	0	0	1	1	0	1	0	0	0	1	0	1	1	1	1	1	9	1	1	1	1	1	1	1	1	1	1	1	11	4	2	5	5	5	5	5	5	5	4	5	5	27	1
82	1	2	30	25	2	2	2	2	1	0	0	1	1	0	0	1	0	1	0	1	1	1	8	0	0	0	0	0	0	0	0	0	0	0	0	4		4	2	2	3	3	3	3			3		4
83	1	4	10	5	2	2	0	5	1	0	0	1	0	0	1	0	0	0	0	0	0	1	4	1	1	0	1	0	0	0	0	0	0	0	3	4	5	3	2	3	1	2	3	1	1	2	2	30	1
85	1	2	6	0	2	50	50	0	1	1	0	1	1	0	0	0	0	1	1	1	1	1	9	1	0	1	0	0	0	0	0	0	0	0	3			5	3	4	4		5		3		5	24	2
86	1	5	42	22	1	7	7	60	1	0	0	0	1	0	0	0	1	1	1	1	1	3	7	1	1	1	1	1	0	1	1	1	1	1	11	5		5	4	5	4	4	4	4	4	5	5	27	1
87	1	4	25	20	1	2	0	0	0	0	0	0	0	0	0	0	0	0	1	0	0	1	2	1	1	1	1	0	0	0	0	1	0	1	6	2	1	4	1	5	5	3	2	2	2	2	4	25	1
88	1	3	20	32	1	2	0	0	1	1	0	0	0	0		0	0	1	1	1	1	1	7	1	1	1	1	1	1	0	0	0	1	0	7	5	2	5	2	3	5	3	3	5	3	5	5	27	1
89	1	3	20	20	3	2	2	60	1	1	1	1	0	0	0	0	0	0	0	1	0	1	6	1	0	0	1	0	0	0	0	0	0	0	2	5	1	1	1	4	5	1	1	5	2	2	3	25	1
90	1	4	30	10	2	3	3.5	0	0	0	0	0	1	0	0	1	0	1	1	1	0	1	6	0	1	1	1	1	0	1	1	0	1	0	7	2		4	5	3	2	4	4	1	1	1	3	26	1
91	1	4	0	0	1	4	0	1	1	1	0	0	1	0	1	0	1	1	1	1	1	1	10	1	1	0	1	1	0	1	0	0	0	0	5	5	4	5	3	3	1	1	1	4	1	5	5	26	1
92	1	3	8	60	2	3	3	15	1	1	0	1	0	0	1	0	1	1	0	1	1	1	9	1	1	0	1	0	0	0	0	0	1	1	5		5	3		4	3		3	5			3	27	1
94	1	2	10	40	3	2	2	10	1	1	0	0	0	0	0	0	1	0	0	1	0	1	5	0	0	0	0	0	0	1	0	1	0	0	2	3	1	3	1	3	2	1	1	4	1	1	1	24	1
96	1	4	91	91	1	0	0	0	1	0	0	0	1	0	0	0	0	0	0	0	0	1	3	0	0	0	0	0	0	0	0	0	0	0	0	3		5	4							5	5	26	1
97	1	3	15	20	3	5	5	30	1	1	0	0	1	0	0	0	1	1	1	1	1	1	9	0	0	1	0	0	0	1	0	0	0	0	2	3	4	2	2	3	1	1	2	4	1	2	2	25	1
98	1	3	8	21	2	1.5	3	120	1	1	0	0	0	0	0	0	1	1	0	1	1	1	7	1	1	1	0	0	0	0	1	0	1	0	5	5		5	5	3	3	2	5	4	3			27	1
99	1	3		50	1	0	0	0	1	0	0	0		1	0	0		0	0	0	0	4	2	1	1	1	1	1	1	1		1	1	1	11	5	5	5	5	5	5	5	5	5	5	5	5	26	4
100	1	3	60	25	2	1	1	0	1	1	0	1	0	0	0	0	0	1	0	1	1	1	7	0	0	0	0	0	0	0	0	0	0	0	0	2		3	1	2	2		3	2				26	1
101	1	3	50	25	1	0	0	90	1	1	1	0	0	1	0	0	1	1	0	1	1	1	9	1	1	1	1	1	0	1	0	1	1	1	9	4		5	2	4	2	1	5	3	1	5	5	26	4
102	1	3	30	25	2	4	8	10	1	0	1	1	0	0	0	0	0	1	1	0	1	1	7	1	0	0	1	1	0	1	0	0	0	0	4	4	1	3	1	2	2	2	3	3	3	1	3	24	2
103	1	3	20	40	1	10	7	30	1	0	0	1	1	0	0	0	1	0	1	0	1	1	7	0	1	1	1	0	1	0	0	0	0	0	4	4	2	4	3	3	2	4	4	4	3	1	2	24	1
104	1	4	30	35	1	10	2	10	1	0	0	1	1	0	1	0	1	0	0	1	1	1	8	1	0	1	1	0	0	1	1	0	0	0	5	3		3	5	3		5	5	5		1		22	1
105	1	4	20	14	1	7	6	0	1	0	1	0	0	0	1	0	1	1	0	1	0	1	7	1	1	1	1	1	0	1	1	0	1	1	9	4	1	5	3	5	5	3	2	5	1	2	3	26	2
106	1	3	3	30	2	2	0	0	1	1	0	1	1	0	0	0	1	1	0	1	0	4	7	1	0	0	1	0	0	1	0	0	0	0	3	4		2	4	4	4	4	2	5	5	5	5	30	1
107	1	3	25	15	2	3	2	10	1	1	1	1	0	1	1	0	0	0	1	1	0	1	9	1	1	0	1	0	0	1	0	0	0	0	4	2	1	3	3	2	3	2	4	4	1	1	1	26	1
108	1	5	4	0	1	0	1	0	1	1	1	1	1	0	1	0	1	1	0	1	1	1	11	1	1	0	1	1	1	1	1	1	1	1	11	4		5	3	5	5	3	4	5	5	1	5	26	1
109	1	3	10	0	2	2	2	30	1	0	0	1	0	0	0	1	0	1	0	1	1	1	7	0	0	0	1	0	1	0	1	0	0	1	4	4		3	2	2	2	3	2	4				28	1
110	1	4	70	0	1	2	2	0	1	0	0	0	0	0	0	0	0	1	1	1	0	2	4	1	1	0	1	1	1	1	0	0	1	1	8	3	3	3						3			5	25	1
111	1	4	15	22	1	1	0	10	1	0	0	0	1	0	0	0	1	1	0	1	1	3	6	1	0	0	1	0	1	0	1	0	0	1	5	2		5	2	3	2	2	4	1		2	2	43	1
112	1	2	30	15	2	6	3	3	1	1	0	1	1	0	0	0	1	0	1	1	1	1	9	0	0	0	0	0	0	0	0	0	0	0	0	3	1		1	1	1	1	3	2	1	2	2	23	1
113	1	2	50	35	2	0	8	10	1	1	0	1	1	0	0	1	1	0	1	1	1	2	9	0	0	1	1	0	0	0	0	0	0	0	2	3		3		2		4	3	3	2			26	2
114	1	3	20	36	2	5	0	30	1	1	1	0	0	0	1	0	0	0	0	1	1	1	7	1	1	0	1	1	1	1	1	0	1	1	9	2	1	3	1	2	3	2	3	4	3	1	3	30	1
115	1	4	40	25	1	4	0	0	1	1	0	1	0	1	0	0	0	1	0	0	0	1	6	1	1	1	1	0	0	1	0	0	0	1	6	2		3	3	4		1	5	4		2		34	1
116	1	4	18	10	1	7	2	120	1	1	1	1	0	0	1	1	0	0	1	1	1	1	10	1	1	1	1	1	1	1	1	1	0	1	10	5	2	5	4	2	3	3	5	3	2	2	4	25	3
117	1	3	0	45	2	4	7	0	1	1	0	0	0	0	0	1	1	1	1	1	1	1	9	1	1	0	0	0	0	0	1	1	1	1	6	4		4	2	2	3	1	2	1	1	4	5	27	2
118	1	5	48		1	2	0.5	5	1	1	0	1	0	0	1	1	1	1	0	1	1	1	10	1	1	0	1	1	0	0	1	1	1	1	8	5	1	5	3	4	2	2	4	4	1	1	5	26	2
120	1	1	15	10	2	8	4	30	1	1	1	1	1	1	1	1	1	1	1	1	1	2	13	0	0	0	0	0	0	0	0	0	0	0	0	4	4	3	2		2	2	1	2	1		1	32	1
[truncated: 7 more columns]

## Sheet: KEY
IPAddress	Q19	Q1	Q2	Q3	Q4	Q5	Q6	Q7	Q9_1	Q9_2	Q9_3	Q9_4	Q9_5	Q9_6	Q9_7	Q9_8	Q9_9	Q9_10	Q9_11	Q9_12	Q9_13	Q10													Number of Domain Issues	Q15_1	Q15_2	Q15_3	Q15_4	Q15_5	Q15_6	Q15_7	Q15_8	Q15_9	Q15_10	Q15_11	Q15_12	Q16	Q17
ID	Degree	Overallhealth	Studytime	Classtime	Stresstime	Moderate exercise	Vigorous exercise	Yoga time	DairyYN	OliveoilYN	OliveoilTBSPYN	VegservingsYN	FruitYN	WineYN	LegumesYN	FishYN	NutsYN	ChickenYN	SofritoYN	RedmeatYN	ButterYN	SodaNumber	MedDietAdherence	DepressionYN	AngerYN	ManiaYN	AnxietyYN	SomaticSymptomsYN	SuicidalYN	SleepProblemsYN	MemoryYN	RepetitiveThoughtsYN	DissociationYN	PersonalityFuncitoningYN	Number of Domains of concern	Educationstress	Researchstress	Worklifestress	Familystress	Personalstress	Relationshipstress	Organizationalstress	Timemgtstress	Financesstress	Homestress	CVMphysicalstress	CVMmentalstress	Ageyrs	Gender
id	degree	health	study	class	stresscat	modex	vigex	yoga	dairyyn	oilyn	oiltbsp	vegyn	fruityn	wineyn	legumeyn	fishyn	nutsyn	chickyn	sofyn	redyn	butteryn	soda	dietadh	depyn	angeryn	maniayn	anxyn	somsymyn	suicyn	sleepyn	memyn	repyn	dissyn	perfxnyn	dsmnum	stred	strrs	strwlb	strfam	strper	strrel	strorg	strtm	strfin	strhm	strcvmp	strcvmm	age	gender
	1=DVM	1=exc	hours/wk	hours/wk	1=yes	hours/wk	hours/wk	min/day	Y=1	Y=1	Y=1	Y=1	Y=1	Y=1	Y=1	Y=1	Y=1	Y=1	Y=1	Y=1	Y=1	1= <=1	#	Y=1	Y=1	Y=1	Y=1	Y=1	Y=1	Y=1	Y=1	Y=1	Y=1	Y=1	#	1=least stressful	1=least stressful	1=least stressful	1=least stressful	1=least stressful	1=least stressful	1=least stressful	1=least stressful	1=least stressful	1=least stressful	1=least stressful	1=least stressful	years	1=female
		2=v good			2=sometimes				N=0	N=0	N=0	N=0	N=0	N=0	N=0	N=0	N=0	N=0	N=0	N=0	N=0	2=2		N=0	N=0	N=0	N=0	N=0	N=0	N=0	N=0	N=0	N=0	N=0		5=most stressful	5=most stressful	5=most stressful	5=most stressful	5=most stressful	5=most stressful	5=most stressful	5=most stressful	5=most stressful	5=most stressful	5=most stressful	5=most stressful		2=male
		3=good			3=no																	3=3																											3=nonbinary/third gender
		4=avg																				4= >=4																											4=prefer not to say
		5=poor
		6=v poor
[truncated: 7 more columns]
